# Supplementary material for: Antioxidative Activity Evaluation of High Purity and Micronized Tartary Buckwheat Flavonoids Prepared by Antisolvent Recrystallization
Source: Foods. 2022 May 5;11(9):1346. doi: 10.3390/foods11091346 (PMC9102898; doi:10.3390/foods11091346)
Supplement: Supplementary file 1 [file foods-11-01346-s001.zip]

Archive with 1 entries (1 files):
- foods-1681692-supplementary.pdf
